# Supplementary material for: Phase Alignment of Low-Frequency Neural Activity to the Amplitude Envelope of Speech Reflects Evoked Responses to Acoustic Edges, Not Oscillatory Entrainment
Source: J Neurosci. 2023 May 24;43(21):3909–21. doi: 10.1523/JNEUROSCI.1663-22.2023 (PMC10218004; doi:10.1523/JNEUROSCI.1663-22.2023)
Supplement: Extended Data 2 — Annotation of content of Sound 1-1 in a praat textgrid format. Download Extended Data 2, TXT file. [file ns-JN-RM-1663-22-s02.txt]

File type = "ooTextFile"
Object class = "TextGrid"

xmin = 0 
xmax = 14.8 
tiers? <exists> 
size = 2 
item []: 
    item [1]:
        class = "IntervalTier" 
        name = "labels" 
        xmin = 0 
        xmax = 14.8 
        intervals: size = 2 
        intervals [1]:
            xmin = 0 
            xmax = 3.7 
            text = "f1ajrlp1-s times 0 - 3.7s" 
        intervals [2]:
            xmin = 3.7 
            xmax = 14.8 
            text = "f1ajrlp1-s rate slowed by 3. times 0 - 11.1s" 
    item [2]:
        class = "IntervalTier" 
        name = "content" 
        xmin = 0 
        xmax = 14.8 
        intervals: size = 2 
        intervals [1]:
            xmin = 0 
            xmax = 3.7 
            text = "Wanted: Chief justice of the massachusets supreme court" 
        intervals [2]:
            xmin = 3.7 
            xmax = 14.8 
            text = "f1ajrlp1-sx3_part" 
